# Supplementary material for: Epidemiological, Clinical, and Phylogenetic Characteristics of the First SARS-CoV-2 Transmission in a Nursing Home of Singapore: A Prospective Observational Investigation
Source: Front Med (Lausanne). 2022 Jan 28;8:790177. doi: 10.3389/fmed.2021.790177 (PMC8831716; doi:10.3389/fmed.2021.790177)
Supplement: Supplementary file 2 [file Data_Sheet_2.XLSX]

## Sheet: gisaid_hcov-19_2021_11_17_01 (1
Virus name	Accession ID	Lineage	Clade	AA Substitutions
hCoV-19/Wuhan/WIV04/2019	EPI_ISL_402124	B	L	()
hCoV-19/Singapore/1/2020	EPI_ISL_406973	B	L	()
hCoV-19/Australia/VIC59/2020	EPI_ISL_419771	B.6.6	O	(NSP3_S1197R,NSP12_A97V,NSP3_T1198K,N_P13L,NSP6_L37F)
hCoV-19/Singapore/40/2020	EPI_ISL_422433	B.6.6	O	(NSP12_A97V,NSP3_T1198K,NS7a_F65L,NSP3_S1197K,N_P13L,NSP6_L37F)
hCoV-19/Singapore/41/2020	EPI_ISL_422434	B.6.6	O	(NSP3_S1197R,NSP12_A97V,NSP3_T1198K,NS7a_F65L,N_P13L,NSP6_L37F)
hCoV-19/Singapore/42/2020	EPI_ISL_422435	B.6.6	O	(NSP12_A97V,NSP3_T1198K,NS7a_F65L,N_P13L,NSP6_L37F)
hCoV-19/Sri Lanka/COV38/2020	EPI_ISL_428670	B.4	O	(NSP14_M315I,NSP2_V198I,NS3_I263M,NSP6_L37F,NSP15_S288F,N_A398S)
hCoV-19/Singapore/53/2020	EPI_ISL_428832	B.6.6	O	(NSP3_S1197R,NSP12_A97V,NSP3_T1198K,N_P13L,NSP6_L37F)
hCoV-19/Singapore/56/2020	EPI_ISL_428835	B.6.6	O	(NSP3_S1197R,NSP12_A97V,NSP3_T1198K,NS3_G11V,N_P13L,NSP6_L37F)
hCoV-19/Singapore/58/2020	EPI_ISL_428837	B.6.6	O	(NSP3_S1197R,NSP12_A97V,NSP3_T1198K,N_P13L,NSP6_L37F)
hCoV-19/Singapore/59/2020	EPI_ISL_428838	B.6.6	O	(NSP3_S1197R,NSP12_A97V,NSP3_T1198K,N_P13L,NSP6_L37F)
hCoV-19/Singapore/60/2020	EPI_ISL_428839	B.6.6	O	(NSP3_S1197R,NSP12_A97V,NSP3_T1198K,N_P13L,NSP6_L37F)
hCoV-19/Singapore/64/2020	EPI_ISL_428843	B.6.6	O	(NSP3_S1197R,NSP12_A97V,NSP3_T1198K,NSP2_A159V,N_P13L,NSP6_L37F)
hCoV-19/Singapore/65/2020	EPI_ISL_428844	B.6.6	O	(NSP3_S1197R,NSP12_A97V,NSP3_T1198K,N_P13L,NSP6_L37F)
hCoV-19/Singapore/66/2020	EPI_ISL_428845	B.6.6	O	(NSP3_S1197R,NSP12_A97V,NSP3_T1198K,N_P13L,NSP6_L37F)
hCoV-19/Singapore/135/2020	EPI_ISL_443227	B.6.6	O	(NSP3_S1197R,NSP12_A97V,NSP3_T1198K,N_P13L,NSP6_L37F)
hCoV-19/India/MH-NIV-7786/2020	EPI_ISL_452209	B.6.6	O	(NSP3_S1197R,NSP12_A97V,NSP3_T1198K,N_P13L,NSP6_L37F)
hCoV-19/Malaysia/IMR_WC2423/2020	EPI_ISL_459953	B.6	O	(NSP12_A97V,NSP3_T1198K,N_P13L,NSP6_L37F)
hCoV-19/Malaysia/IMR_WC2453/2020	EPI_ISL_459954	B.6.6	O	(NSP3_S1197R,NSP12_A97V,NSP3_T1198K,NSP2_P568H,N_P13L,NSP6_L37F)
hCoV-19/Singapore/168/2020	EPI_ISL_462286	B.6.6	O	(NSP3_S1197R,NSP12_A97V,NSP3_T1198K,N_P13L,NSP6_L37F)
hCoV-19/Singapore/310/2020	EPI_ISL_462428	B.6.6	O	(NSP3_S1197R,NSP12_A97V,NSP3_T1198K,N_P13L,NSP6_L37F)
hCoV-19/Singapore/340/2020	EPI_ISL_469094	B.6.6	O	(NSP3_S1197R,NSP12_A97V,NSP3_T1198K,N_P13L,NSP6_L37F)
hCoV-19/Singapore/341/2020	EPI_ISL_469095	B.6.6	O	(NSP3_S1197R,NSP12_A97V,NSP3_T1198K,NSP3_V299A,N_P13L,NSP6_L37F)
hCoV-19/Singapore/344/2020	EPI_ISL_469098	B.6.6	O	(NSP3_S1197R,NSP12_A97V,NSP3_T1198K,NS7a_F65L,N_P13L,NSP6_L37F,NSP4_D117B)
hCoV-19/Singapore/348/2020	EPI_ISL_469103	B.6.6	O	(NSP3_S1197R,NSP12_A97V,NSP3_T1198K,NS7a_F65L,N_P13L,NSP6_L37F)
hCoV-19/Singapore/349/2020	EPI_ISL_469104	B.6.6	O	(NSP3_S1197R,NSP12_A97V,NSP3_T1198K,NS7a_F65L,N_P13L,NSP6_L37F)
hCoV-19/Singapore/366/2020	EPI_ISL_469121	B.6.6	O	(NSP3_S1197R,NSP12_A97V,NSP3_T1198K,NS7a_F65L,N_P13L,NSP6_L37F)
hCoV-19/Singapore/404/2020	EPI_ISL_469153	B.6.6	O	(NSP3_S1197R,NSP12_A97V,NSP3_T1198K,N_P13L,NSP6_L37F)
hCoV-19/Singapore/501/2020	EPI_ISL_479579	B.6.6	O	(NSP3_S1197R,NSP12_A97V,NSP3_T1198K,NS7a_F65L,N_P13L,NSP6_L37F)
hCoV-19/Singapore/502/2020	EPI_ISL_479580	B.6.6	O	(NSP3_S1197R,NSP12_A97V,NSP3_T1198K,NS7a_F65L,N_P13L,NSP6_L37F,NSP4_T295I)
hCoV-19/Singapore/503/2020	EPI_ISL_479581	B.6.6	O	(NSP3_S1197R,NSP12_A97V,NSP3_T1198K,NS7a_F65L,N_P13L,NSP6_L37F)
hCoV-19/Singapore/504/2020	EPI_ISL_479582	B.6.6	O	(NSP3_S1197R,NSP12_A97V,NSP3_T1198K,N_P13L,NSP6_L37F)
hCoV-19/Singapore/598/2020	EPI_ISL_483621	B.6.6	O	(NSP3_S1197R,NSP12_A97V,NSP3_T1198K,NS7a_F65L,N_P13L,NSP6_L37F)
hCoV-19/Singapore/608/2020	EPI_ISL_490058	B.6.6	O	(NSP3_S1197R,NSP12_A97V,NSP3_T1198K,NS7a_F65L,N_P13L,NSP6_L37F)
hCoV-19/Singapore/662/2020	EPI_ISL_493422	B.6.6	O	(NSP3_S1197R,NSP12_A97V,NSP3_T1198K,N_P13L,NSP6_L37F)
hCoV-19/Singapore/663/2020	EPI_ISL_493423	B.6.6	O	(NSP3_S1197R,NSP12_A97V,NSP3_T1198K,N_P13L,NSP6_L37F)
hCoV-19/Singapore/665/2020	EPI_ISL_493425	B.6.6	O	(NSP3_S1197R,NSP12_A97V,NSP3_T1198K,N_P13L,NSP6_L37F)
hCoV-19/Sri Lanka/CDR142/2020	EPI_ISL_525474	B.4	O	(NSP14_M315I,NSP2_V198I,NS3_A98S,NS3_I263M,NS7b_H42Y,NSP6_L37F,NSP15_S288F,N_A398S)
hCoV-19/Sri Lanka/CDR503/2020	EPI_ISL_525479	B.4.7	O	(N_P199S,NSP2_V198I,NSP2_R27C,NS8_G8stop,NS3_M260T,NSP14_D345G,NSP4_M33I,NSP6_L37F)
hCoV-19/Singapore/1056/2020	EPI_ISL_574541	B.6.6	O	(NSP3_S1197R,NSP12_A97V,NSP3_T1198K,NSP3_P1377T,N_P13L,Spike_Y200C,NSP6_L37F)
hCoV-19/Singapore/1057/2020	EPI_ISL_574542	B.6.6	O	(NSP3_S1197R,NSP12_A97V,NSP3_T1198K,NSP16_L126F,NS7a_F65L,N_P13L,NSP6_L37F)
